# Supplementary material for: Subsequent primary cancer incidence among cancer survivors in the United States, 1975–2019: An age–period–cohort analysis
Source: PLoS Med. 2026 Apr 28;23(4):e1005034. doi: 10.1371/journal.pmed.1005034 (PMC13123941; doi:10.1371/journal.pmed.1005034)
Supplement: S1 Table — Sheet 1. Overall data for males. Sheet 2. Overall data for females. Sheet 3. Data stratified by site of index cancer among males. Sheet 4. Data stratified by site of index cancer among females. (XLSX) [file pmed.1005034.s003.xlsx]

## Sheet: Overall - Male
	1975-1979	1975-1979	1980-1984	1980-1984	1985-1989	1985-1989	1990-1994	1990-1994	1995-1999	1995-1999	2000-2004	2000-2004	2005-2009	2005-2009	2010-2014	2010-2014	2015-2019	2015-2019
Age Group	Observed	Person Years~at Risk	Observed	Person Years~at Risk	Observed	Person Years~at Risk	Observed	Person Years~at Risk	Observed	Person Years~at Risk	Observed	Person Years~at Risk	Observed	Person Years~at Risk	Observed	Person Years~at Risk	Observed	Person Years~at Risk
00-04 years	31	12631.1	21	14348.9	22	17283.6	30	18556.1	23	16559.2	19	15004.1	33	11870.3	15	8386.59	6	4620.73
05-09 years	17	8087.09	15	7475.65	25	10450.3	14	9602.72	18	9292.39	15	7820.32	10	6574.95	12	5423.29	9	2766.52
10-14 years	32	8044.61	44	9058.97	24	7984.74	23	9912.29	14	9398.02	21	8429.3	17	7369.36	9	5102.15	12	3193.41
15-19 years	72	15652.5	82	18304.8	46	16354.2	37	14999.3	31	14717.9	34	14866.5	29	12225.2	25	8675.49	15	4946.87
20-24 years	150	26924.5	177	32908.8	126	28944	88	25506.1	66	21126.2	77	21926.1	59	18814.3	38	13259.4	30	7782
25-29 years	272	37214	295	40969.2	245	44124.9	203	41000.7	142	36092.7	96	29037	111	27668.3	90	21077	40	11621.6
30-34 years	381	37115.1	426	47506.6	415	56293.3	372	56902.7	283	50143.8	192	41214.6	179	33299.2	133	26638.7	77	15498.7
35-39 years	468	35819.8	555	47168.4	731	62753.7	646	67890.8	533	65216.5	393	57209.8	248	46282.5	166	30714.5	109	19058
40-44 years	590	40124.2	719	49172.1	877	64322.1	988	78924.9	964	85795.2	799	86822.9	553	70090.3	381	46733.1	196	24918.7
45-49 years	1028	55162.6	1058	57822.2	1197	69637.1	1514	95683.1	1669	120776	1675	130410	1423	123557	807	80253.1	447	41482.8
50-54 years	1702	78695.1	1743	84059.8	1834	89481.7	2269	131241	3046	183952	3324	227476	2954	215432	2023	154844	931	80773.8
55-59 years	2211	102397	2714	118639	3168	129960	3546	179900	4411	238552	5417	307634	5284	310735	3679	219687	1968	125802
60-64 years	2730	112762	3390	141175	4407	176690	5673	254512	6175	283795	6660	322803	6956	349884	5404	273761	3229	163305
65-69 years	2665	102506	3602	136153	5170	193786	7652	308606	7665	308615	7797	320444	7667	323300	6486	272642	4526	187615
70-74 years	2153	80814.4	2908	107705	4181	156365	6629	260729	6911	254863	7242	259940	6792	240592	5305	187948	4184	140470
75-79 years	1355	51309.1	1874	66644.3	2825	98647.4	4134	151382	4329	151813	5201	169570	4798	160113	3687	116305	2852	84900.6
80-84 years	664	26523.8	879	32440.5	1228	43790.9	1816	64076.5	1747	60679.1	2279	74108.5	2523	78324.8	2091	61308.9	1617	45116.6
85-89 years	255	9785.14	350	11987.9	405	15008.4	523	20261.8	551	19102.5	685	23845.7	888	26670.9	857	25272.6	753	20793.3
90+ years	64	2493.69	80	3395.55	100	4148.1	104	4454.85	97	4230.15	193	4982.38	194	6115.13	226	6753.42	235	6604.76

## Sheet: Overall - Female
	1975-1979	1975-1979	1980-1984	1980-1984	1985-1989	1985-1989	1990-1994	1990-1994	1995-1999	1995-1999	2000-2004	2000-2004	2005-2009	2005-2009	2010-2014	2010-2014	2015-2019	2015-2019
Age Group	Observed	Person Years~at Risk	Observed	Person Years~at Risk	Observed	Person Years~at Risk	Observed	Person Years~at Risk	Observed	Person Years~at Risk	Observed	Person Years~at Risk	Observed	Person Years~at Risk	Observed	Person Years~at Risk	Observed	Person Years~at Risk
00-04 years	39	12715.6	36	14252.9	38	15203	28	15134.3	24	13555.7	12	13048.8	21	10622.7	16	7614.39	11	3961.33
05-09 years	21	7537.41	28	7209.9	20	8181.04	23	7277.48	14	7276.83	11	6448.05	14	5304.53	13	4228.33	3	2117.83
10-14 years	59	9283.86	55	8634.26	35	8750.59	33	8681.45	38	9397.4	24	8324.09	13	6257.18	12	4959.93	7	2865.91
15-19 years	150	20569.1	90	16992	79	17784.2	61	15040.1	58	14837.9	42	12883.2	32	11387.4	20	8890	11	4869.64
20-24 years	204	34514.4	201	32437.5	173	32627.4	151	30093.9	86	24697.6	90	25332	69	21521.6	47	15827.7	33	8075.92
25-29 years	405	61442.9	403	61966	367	61257.6	288	52882	220	48977.5	209	41950.8	161	36759.3	147	28824.7	72	16664.6
30-34 years	615	78707.8	739	87109.7	777	90933.6	684	89570.5	551	76832.5	439	70355.5	320	56718.5	244	45727.6	160	27877.8
35-39 years	839	83437.3	1111	111459	1203	133988	1247	134803	1176	132116	919	111394	675	94616.5	446	65455.1	282	39879.6
40-44 years	1329	114419	1495	121339	1970	167614	2069	194058	2076	193859	1829	184089	1288	149162	843	104319	441	56610.5
45-49 years	1987	156426	1964	145353	2371	179410	2820	222651	3073	254905	2761	248356	2308	219024	1351	150009	733	81402.1
50-54 years	2700	197159	2474	167946	2696	182864	3107	208899	3902	272373	3772	283180	3087	257640	2220	197983	1087	105941
55-59 years	2879	196984	3079	190553	3456	198495	3501	203485	4319	249606	4432	278310	3919	265913	2813	209494	1695	125996
60-64 years	2712	171564	3326	187564	3964	221072	4107	217961	4238	222175	4439	236100	4250	242267	3676	220286	2170	141212
65-69 years	2308	130336	2940	158434	3934	208269	4370	219023	4393	216104	4433	206554	4269	203780	3944	199706	2561	141888
70-74 years	1581	91175.5	2121	115037	2871	151040	3636	175239	4109	193372	3831	174488	3644	158447	3161	143733	2613	113670
75-79 years	987	59714	1380	76037	1978	101363	2312	116815	2758	132779	3028	143223	2889	125620	2594	105453	1756	74443.2
80-84 years	503	33190.2	735	39624.2	971	52791.9	1183	62524.9	1414	72217.5	1759	81339.9	1830	84071.9	1592	68107	1117	46199.4
85-89 years	215	13694	281	17381.8	336	21446.3	422	25773.5	541	29117.1	660	32937.3	704	36127.7	799	34949	635	25029.8
90+ years	42	3693.12	73	5696.09	126	7507.67	133	8155.69	143	8590.91	192	10116	214	11421.5	230	12321.7	176	10533.9

## Sheet: By Index Site - Males
Male
		1975-1979	1975-1979	1980-1984	1980-1984	1985-1989	1985-1989	1990-1994	1990-1994	1995-1999	1995-1999	2000-2004	2000-2004	2005-2009	2005-2009	2010-2014	2010-2014	2015-2019	2015-2019
Index Site	Age Group	Observed	Person Years~at Risk	Observed	Person Years~at Risk	Observed	Person Years~at Risk	Observed	Person Years~at Risk	Observed	Person Years~at Risk	Observed	Person Years~at Risk	Observed	Person Years~at Risk	Observed	Person Years~at Risk	Observed	Person Years~at Risk
Colon and Rectum	25-29 years	8	982.45	17	960.69	7	1120.76	8	802.48	5	825.63	2	827.92	7	989.01	9	829.98	4	663.11
Colon and Rectum	30-34 years	30	1619.35	22	1457.72	14	2147.99	31	2169.45	25	2346.01	17	1999.22	16	1834.54	15	1510.04	9	1225.87
Colon and Rectum	35-39 years	55	3302.29	41	2502.65	51	3152.74	38	3812.09	33	4075.48	26	4557.3	20	3759.68	13	2743.99	9	2037.01
Colon and Rectum	40-44 years	91	5373.63	73	5000.25	70	6131.15	86	7410.97	93	8413.81	74	8230.68	60	7049.09	54	5428.58	29	3494.68
Colon and Rectum	45-49 years	150	8561.52	150	8894.24	169	10429.9	135	11287.6	167	13537.2	175	14100.2	137	13087.5	93	9577.57	68	6260.35
Colon and Rectum	50-54 years	269	14646.2	293	14595.2	289	15637.1	321	18294.3	357	21336.8	402	27400.6	349	25003.7	250	20943.5	131	12453.6
Colon and Rectum	55-59 years	382	19161.7	498	23697.9	581	25152.3	467	23691.8	522	25472.2	522	27962.3	500	26674.6	304	18946.6	173	11803.4
Colon and Rectum	60-64 years	544	22783.3	664	28203.6	854	34729.3	706	30178	709	29243.6	687	29493	602	26098.9	386	20355.3	225	12539.7
Colon and Rectum	65-69 years	524	19890.3	736	25959.1	979	34496.9	992	33597	872	31240.7	827	28801.8	600	24605.9	504	18290.5	317	11955.1
Colon and Rectum	70-74 years	516	15956.5	613	20343.6	745	26810.8	819	26708	817	27019.2	775	24982.3	616	19758.1	415	13681.9	289	9059.86
Colon and Rectum	75-79 years	288	9429.8	417	12623.7	568	17278.3	582	17637.3	586	18792.7	622	18653.8	474	14552.8	288	9707.32	186	5702.47
Colon and Rectum	80-84 years	146	4985.76	219	6371.31	266	8152.56	294	8490.82	304	9376.24	319	10308.3	296	8992	203	6447.25	112	3785.32
Colon and Rectum	85-89 years	49	2002.88	86	2380.69	79	2824.67	90	2628.57	103	3348.32	103	3559.08	109	3330.04	96	2912.79	68	1817.32
Colon and Rectum	90+ years	11	447.19	13	584.31	28	833.17	23	716.13	19	787.25	22	821.97	22	731.4	18	832.78	24	635.39
Lung and Bronchus	35-39 years	13	868.67	6	702.7	12	912.15	18	821.23	9	830.77	7	749.85	4	478.3	2	371.81	2	291.87
Lung and Bronchus	40-44 years	26	1702.35	32	1845.64	29	2114.25	31	1920.29	24	2009.42	12	1503.44	10	1053.02	5	698.87	5	439.49
Lung and Bronchus	45-49 years	71	4396.32	77	3426.49	70	3533.28	71	3535.31	61	3315.88	53	2677.14	49	2542.43	26	1783	8	996.72
Lung and Bronchus	50-54 years	129	6463.11	139	6365.55	131	5637.25	115	5614.01	133	5313.92	149	5515.95	138	5052.16	88	3843.69	51	2575.64
Lung and Bronchus	55-59 years	181	8464.03	275	9304.97	225	7946.67	197	7217.14	220	7482.16	261	8026.43	237	7479.84	158	6343.37	126	5329.64
Lung and Bronchus	60-64 years	231	8737.41	272	9737.95	333	10517.9	397	9931.16	349	9043.36	338	9457.89	355	9197.03	298	8593.36	229	7655.11
Lung and Bronchus	65-69 years	226	7191.6	300	9024.04	385	10350.5	400	10755	372	10011.9	330	8967.33	406	9651.17	399	10077.7	392	9860.75
Lung and Bronchus	70-74 years	155	4897.39	203	6247.32	254	7201.12	306	8188.08	298	8532.53	320	8301.39	354	8166.5	340	7961.98	367	8375.48
Lung and Bronchus	75-79 years	87	2586.12	99	3148.11	129	4149.31	167	4692.93	199	5761.87	239	6080.06	252	6616.54	216	6026.03	267	6186.57
Lung and Bronchus	80-84 years	27	920.66	37	1144.34	48	1453.58	64	1721.67	72	2089.46	95	2625.04	128	3498.43	138	3481.3	95	3048.93
Lung and Bronchus	85-89 years	7	305.11	14	318.82	5	399.91	14	531.61	12	670.73	23	822.71	38	1109.23	43	1284.45	39	1355.53
Lung and Bronchus	90+ years	1	60.27	5	92.74	6	115.02	4	113.55	4	120.02	4	161.44	8	213.34	6	237.05	11	346.36
Melanoma of the Skin	25-29 years	49	6329.26	37	5176.8	32	6378.38	19	5144.08	17	4808.42	15	3817.72	14	3099.84	8	2143.46	7	1007.06
Melanoma of the Skin	30-34 years	77	7305.94	81	9104.3	79	10917.2	54	9452.52	41	7310.81	29	6157.21	39	5053.84	26	3447.73	11	1945.52
Melanoma of the Skin	35-39 years	92	7062.63	131	10326.8	151	13929.5	113	13203.6	90	11400.6	74	8755.21	39	7050.68	29	4499.88	17	2728.6
Melanoma of the Skin	40-44 years	107	6318.99	154	9426.22	183	12953.2	169	16102.5	169	16362.3	144	13528.7	81	10450.9	56	6583.3	19	2996.66
Melanoma of the Skin	45-49 years	122	7056.71	185	9456.45	209	10804.1	278	15894	275	18941.2	237	16853.2	201	14491.1	113	8449.11	56	4556.25
Melanoma of the Skin	50-54 years	139	6633.28	203	8905.53	219	10024.3	253	13042	372	18243.3	386	19383	305	17416.1	250	13300.1	79	6706.53
Melanoma of the Skin	55-59 years	134	6607.86	208	9060.64	308	10390.1	288	12122.1	410	15544.9	481	19109.5	496	21355.3	384	15239.4	198	8979.83
Melanoma of the Skin	60-64 years	92	3948.62	168	6849.79	264	9191.46	373	11393.3	428	14030.5	468	15803.5	641	20258.4	490	16727.4	299	10515.4
Melanoma of the Skin	65-69 years	70	2351.15	138	4336.04	268	7402.66	303	8800.12	396	11832.8	433	12402.6	610	15514.1	525	15857.4	373	11198.4
Melanoma of the Skin	70-74 years	57	1516.68	92	2824.88	170	4476.45	231	6061.19	332	8715.42	416	9712.14	457	11519.5	495	11815.2	440	9638.27
Melanoma of the Skin	75-79 years	22	901.36	44	1102.95	107	2345.15	153	3606.25	181	4738.44	300	6448.4	380	7841.77	346	7797.28	290	5926.04
Melanoma of the Skin	80-84 years	9	387.96	24	567.81	43	849.57	62	1512.67	90	2098.85	137	3215.74	207	4222.01	231	5051.53	205	3790.27
Melanoma of the Skin	85-89 years	7	96.34	8	143.46	23	333.72	25	367.52	47	855.41	50	1104.98	83	1776.69	95	2140.18	81	1964.66
Melanoma of the Skin	90+ years	1	27.58	4	83.94	6	88.02	7	153.94	6	143.06	13	257.33	21	610.4	28	674.48	27	601.05
Prostate	40-44 years	1	328.54	4	519.12	2	889.55	14	2036.96	20	4481.26	28	6945.91	20	6285.96	18	3120.72	6	1153.6
Prostate	45-49 years	26	1409.41	17	1795.92	19	2862.14	78	10023.6	172	21804.9	207	27881.2	180	28980.7	54	15844.1	28	5896.53
Prostate	50-54 years	101	6669.29	123	7988.33	134	10854.7	382	37874.4	696	70494.8	779	91840.6	644	85551.1	298	51006.6	137	22688.5
Prostate	55-59 years	242	17969.1	279	20162	445	28974.8	1069	77382.7	1529	123249	2020	165313	1685	158451	880	97385.3	376	48909.3
Prostate	60-64 years	465	30154.6	647	39788.9	1074	60399.5	2295	140412	2719	167005	2829	190029	2620	201098	1615	136150	780	72949.7
Prostate	65-69 years	621	36265.5	906	49187.5	1611	84698.4	3690	191759	3810	191188	3780	199836	3336	194263	2267	145477	1285	91026.9
Prostate	70-74 years	565	31974.9	820	45643.2	1512	75908	3492	170434	3368	156899	3551	159062	2958	139573	1784	94164.3	1150	63544.9
Prostate	75-79 years	402	22733.2	638	30520.3	1075	50016.8	2154	96527.6	2003	87203	2358	95291.9	1953	83763.4	1085	49598.9	651	33172.4
Prostate	80-84 years	224	12382.6	286	15311.5	476	22675.3	911	38313.9	671	30292.9	859	35415	804	33980.7	445	19476.6	328	13414.7
Prostate	85-89 years	83	4715.7	125	5909.5	153	7598.71	243	12147.8	185	8568.35	222	10548.9	238	9966.54	147	6594.94	147	5225.94
Prostate	90+ years	24	1149.79	28	1595.72	35	1982.07	36	2223.22	31	1839.72	62	1842.45	39	1731.1	36	1548.56	40	1565.13
Urinary Bladder	35-39 years	27	2475.25	32	3897.56	34	3930.2	16	3399.49	24	2477.02	19	1940.3	12	1294.74	4	748.35	1	439.66
Urinary Bladder	40-44 years	57	4291.54	68	5348.58	68	5956.28	59	5445.95	61	5091.75	38	3718.48	31	2647.07	21	1354.04	8	775.62
Urinary Bladder	45-49 years	137	7118.74	105	7416.47	114	7814.19	125	9032.23	150	8640.5	145	7317.33	93	5833.67	37	2826.22	26	1545.5
Urinary Bladder	50-54 years	243	11435.4	230	11689.2	247	11301.1	219	11629.3	276	12410	235	12437.4	202	9681.68	143	6539.31	62	3188.61
Urinary Bladder	55-59 years	297	13639	387	16438.5	461	16819.2	385	16653.4	418	16363.9	418	17117.6	423	15531.6	303	11025.2	171	5894.51
Urinary Bladder	60-64 years	382	14616.4	470	18467.3	560	20402.5	573	19788.3	585	18819	581	18598	608	18732.8	528	15666.6	357	8993.22
Urinary Bladder	65-69 years	411	12202.8	474	17053	677	20938.2	760	22577.9	713	20873.2	741	20005.2	703	18485.2	662	17607	513	11588.1
Urinary Bladder	70-74 years	292	9611.64	422	12296	553	15402.9	626	18449.3	854	19446.4	782	18066.9	779	17450.4	683	14996	533	11118.9
Urinary Bladder	75-79 years	216	6179.56	268	7751.47	339	9852.45	419	11600.5	564	13934.9	669	15261.6	624	14613.3	571	12259.5	479	9008.9
Urinary Bladder	80-84 years	87	3094.92	121	3696.91	177	4586.96	210	5742.6	245	6536.36	358	8317.71	436	9201.58	377	8337.02	280	5836.63
Urinary Bladder	85-89 years	43	1201.58	38	1330.78	57	1594.98	58	1750.52	88	2291.78	138	2944.41	162	3527.37	192	4254.26	144	3422.51
Urinary Bladder	90+ years	13	332.28	11	394.82	10	476.05	10	470.12	18	503.62	44	784.3	55	1073.57	48	1201.71	50	1116.42

## Sheet: By Index Site - Females
Female
		1975-1979	1975-1979	1980-1984	1980-1984	1985-1989	1985-1989	1990-1994	1990-1994	1995-1999	1995-1999	2000-2004	2000-2004	2005-2009	2005-2009	2010-2014	2010-2014	2015-2019	2015-2019
Index Site	Age Group	Observed	Person Years~at Risk	Observed	Person Years~at Risk	Observed	Person Years~at Risk	Observed	Person Years~at Risk	Observed	Person Years~at Risk	Observed	Person Years~at Risk	Observed	Person Years~at Risk	Observed	Person Years~at Risk	Observed	Person Years~at Risk
Colon and Rectum	25-29 years	7	1328.99	15	829.87	10	900.45	13	1179.42	9	1034.21	7	854.29	5	948.21	4	976.94	2	880.03
Colon and Rectum	30-34 years	17	2409.84	20	2205.86	31	2033.71	12	2215.82	14	2136.32	15	1790.09	13	1798.53	9	1674.56	7	1287.3
Colon and Rectum	35-39 years	37	3154.67	47	4222.77	35	3745.12	56	3769.16	41	4504.22	26	3677.15	31	3597.25	22	2496.27	18	2072.15
Colon and Rectum	40-44 years	96	6415.68	65	5534.6	77	6576.98	73	7510.05	77	7085.98	65	7177.06	60	6887.49	38	5080.71	19	3086.9
Colon and Rectum	45-49 years	111	10061.2	100	9551.04	113	9645.89	128	10669.1	126	13267.4	140	13078.3	114	10713	65	8466.91	52	4996.31
Colon and Rectum	50-54 years	251	16379.4	266	16864.4	251	15875.9	202	14029.6	261	16539.1	243	20391.1	218	20732.5	176	16787.7	105	9854.4
Colon and Rectum	55-59 years	305	21305.3	396	22834	384	21912.4	274	18477.9	298	20010	289	20822.7	270	20021.7	175	14374.9	118	8436.73
Colon and Rectum	60-64 years	379	23204.8	479	26181.5	496	27811.2	465	26203.3	384	22343	373	22261	307	19505.5	241	14850.3	148	9170.72
Colon and Rectum	65-69 years	379	23154.3	454	25374.4	554	30295.1	518	28748.5	496	26932.7	490	24370.9	398	20782.5	331	15172.9	185	9617.02
Colon and Rectum	70-74 years	379	19973	472	25078.9	544	27507.9	536	28313.2	578	29562.5	496	24759	441	19030.3	286	12937.2	198	7659.17
Colon and Rectum	75-79 years	258	15600.8	329	18836.5	441	22026.1	465	22995.7	438	23647.9	465	24280.2	415	18217.9	263	11317.5	120	6372.96
Colon and Rectum	80-84 years	138	9261.79	239	11725.5	247	13785.9	255	14454.9	287	15341.2	319	16508.2	302	14666.9	209	9397.9	134	5489.93
Colon and Rectum	85-89 years	49	3850.63	93	5445.73	97	6572.45	115	7123.35	141	7393.17	160	7908.79	125	7049.44	133	5662.68	80	3611.62
Colon and Rectum	90+ years	6	1012.13	15	1618.9	30	2182.05	36	2373.89	32	2543.48	49	2728.48	47	2525.16	24	1924.61	26	1578.46
Lung and Bronchus	30-34 years	4	664.74	3	296.85	5	669.38	5	700.03	2	368.07	6	545.13	2	401.34	1	309.42	2	176.73
Lung and Bronchus	35-39 years	8	607.4	11	1010.93	8	1055.85	8	1108.34	12	1108.9	9	754.73	7	698.5	7	390.74	5	289.27
Lung and Bronchus	40-44 years	32	1904.92	38	1671.41	23	1739.91	29	2050.57	25	1931.97	39	2119.59	22	1529.7	18	872.01	11	714.46
Lung and Bronchus	45-49 years	51	2771.04	67	2980.4	54	3084.6	56	3278.15	80	4128.06	80	4223.61	76	3911.96	54	2492.44	28	1411.59
Lung and Bronchus	50-54 years	73	4412.07	100	4937.33	108	5303.64	117	5345.01	137	6605.89	131	6300.64	134	6490.87	119	5502.54	55	3211.64
Lung and Bronchus	55-59 years	118	5204	128	6493.12	158	6295.11	163	6380.83	191	7519.12	236	8471.59	215	7919.76	217	7588.89	174	6608.67
Lung and Bronchus	60-64 years	95	4876.91	158	6642.66	176	7514.47	199	8305.98	233	8581.86	295	9265.58	311	10615.4	304	9675.57	222	8584.4
Lung and Bronchus	65-69 years	76	3602.54	159	6222.18	184	7590.03	244	9507.96	292	10305.5	298	9227.25	364	11345.6	409	11631	337	10337.7
Lung and Bronchus	70-74 years	43	2287.04	84	3636.49	113	5520.05	182	7655.31	248	9369.95	253	8816.39	339	10155.9	356	10526.1	373	10334.8
Lung and Bronchus	75-79 years	12	1276.46	45	1882.18	66	3135.88	102	4584.63	133	5524.67	175	7058.78	258	8474.02	308	8262.78	258	7658.04
Lung and Bronchus	80-84 years	5	409.2	19	788.78	23	1192.19	37	1903.94	64	2687.18	74	3484.12	125	4946.86	149	5063.63	125	4410.77
Lung and Bronchus	85-89 years	1	153.36	5	202.91	10	415.96	8	622.16	14	863.33	22	1088.3	39	1700.7	43	2040.8	63	2127.61
Lung and Bronchus	90+ years	0	51.25	0	106.62	2	131.26	5	138.18	2	185.26	2	240.83	6	431.06	5	534.55	14	634.07
Melanoma of the Skin	15-19 years	14	2107.13	5	1902.38	4	2138.39	2	2111	6	1432.15	8	1588.28	5	1290	3	520.94	1	308.86
Melanoma of the Skin	20-24 years	37	5860.67	38	4725.15	25	6071.39	22	5367.57	19	4678.4	29	5130.59	8	3809.46	12	2675.87	8	938.08
Melanoma of the Skin	25-29 years	62	10141.5	52	10876.4	49	11744.2	43	9251.1	37	9024.65	41	8209.34	45	7083.14	38	4755.32	11	2130.5
Melanoma of the Skin	30-34 years	85	11958.5	121	14276.3	112	15623.2	111	15060	77	11879.5	69	11013.8	62	8079.96	57	6341.59	25	3438.73
Melanoma of the Skin	35-39 years	70	8984.68	127	15401.6	132	18070.4	124	15579.8	139	18108.7	90	12569.7	84	11286.2	54	6837.22	51	4085.89
Melanoma of the Skin	40-44 years	99	8214.86	125	11323.9	175	15703.3	159	17002	180	17364.1	141	17375.7	129	13138.2	100	8111.56	43	4172.41
Melanoma of the Skin	45-49 years	98	7670.11	138	9788.5	119	11018	166	14079.5	185	18066	168	17089.7	195	16593.8	132	10459	64	5506.51
Melanoma of the Skin	50-54 years	118	8714.16	137	9290.44	145	10275.5	151	9765.18	211	14262.8	218	15904	207	16626.1	144	12113.7	84	6307.85
Melanoma of the Skin	55-59 years	87	5348.05	139	8356.19	155	9030.11	137	8120.76	194	10882.8	212	13562.1	208	14148.4	182	11681.9	123	6870.6
Melanoma of the Skin	60-64 years	51	4215.11	121	5877.35	129	7695.5	173	8130.4	177	8833.38	193	9848.42	251	11597.8	216	10929.6	134	7681.46
Melanoma of the Skin	65-69 years	42	3187.52	77	3751.87	107	5478.87	136	6851.13	184	7521.15	192	7582.96	221	8864.3	206	8987.08	133	6865.46
Melanoma of the Skin	70-74 years	25	1897.44	45	2533.34	93	3718.31	125	5152.33	168	6097.66	137	6794.5	169	6773.49	161	6192.05	135	5473.39
Melanoma of the Skin	75-79 years	4	805.3	33	1528.31	34	2401.37	69	2596.93	84	3540.31	138	4771.48	141	5205.16	151	4894.47	90	3282.38
Melanoma of the Skin	80-84 years	11	792.63	15	712.81	11	1090.12	46	1474.02	51	2029.57	67	2626.29	96	3435.41	82	3240.02	63	2250.5
Melanoma of the Skin	85-89 years	8	279.26	3	389.54	5	571.43	13	689.57	23	887.79	33	1007.45	49	1518.79	48	1809.88	41	1430.73
Melanoma of the Skin	90+ years	3	115.68	3	169.14	5	209.43	8	220.38	9	324.9	7	339.82	21	489.82	19	782	24	726.56
Breast	20-24 years	14	1097.16	12	794.49	6	757.03	13	923.49	8	942.87	7	626.15	12	955.81	2	504.53	2	311.66
Breast	25-29 years	74	6824.05	86	7122.65	74	6115.27	56	5227.4	71	5492.41	46	4265.28	27	3901.22	30	3666.82	14	2230.11
Breast	30-34 years	178	17644.9	253	21349.7	295	22488.8	240	20516.4	222	17935.5	156	16802.6	101	12495.4	57	10608.3	45	6404.32
Breast	35-39 years	338	31349.3	546	44918.4	568	51368.1	615	52970.2	542	48391.3	449	41162.4	250	32513.1	145	22222.9	89	13818.9
Breast	40-44 years	626	51568.6	731	56655.4	1060	86234.9	1207	99328.1	1176	96084.6	1001	86766.8	606	68952.8	328	47400.1	149	25781
Breast	45-49 years	963	77107.4	961	71560.8	1323	98803.2	1688	125551	1808	137799	1455	129627	1063	109620	550	72794.1	294	40217
Breast	50-54 years	1106	80267.2	1043	71884.9	1313	90271.7	1681	111292	2135	146090	1909	141459	1282	116375	845	86612.5	386	46964.3
Breast	55-59 years	1002	66459.1	1234	76405.7	1590	92665.8	1743	99952.4	2269	128863	2174	137531	1609	115188	970	85230	494	51206.2
Breast	60-64 years	923	56865.2	1260	70316.3	1855	102885	1922	102376	2076	109559	2046	114037	1714	105998	1293	93897.2	643	57473.4
Breast	65-69 years	813	44964.8	1128	60536.8	1727	93733.9	1950	99393.5	2008	100843	1903	92363.4	1577	84843.4	1308	83569.5	762	57368.1
Breast	70-74 years	564	31640	768	42433.3	1190	64215.9	1583	76768.6	1769	86276.3	1606	74359.7	1280	62368.5	991	57985.3	782	44931.2
Breast	75-79 years	329	21070.2	445	27486	827	42549.6	936	48804	1180	58256.2	1224	58783.9	951	47244.3	817	39517.2	468	26253.5
Breast	80-84 years	159	11387.1	237	13887	391	20934.8	446	25573.2	514	29904.4	615	30427.5	559	29410.3	518	23752	289	14966.1
Breast	85-89 years	80	4998.19	87	6136.07	124	7893.42	159	9908.09	190	11219.4	218	11614.9	213	12040.4	235	11799.1	167	7596.2
Breast	90+ years	16	1414.17	35	2015.05	50	2736.85	51	2934.34	54	2996.18	62	3428.8	52	3694.6	64	3765.91	40	3174.65
Corpus Uteri	25-29 years	3	1193.57	5	1118.9	12	1129.65	2	829.16	3	984.67	3	874.55	3	609.25	8	717.78	4	401.55
Corpus Uteri	30-34 years	19	3412.63	21	2853.05	24	2964.61	19	2311.63	13	2229.87	11	2048.13	10	2031.35	12	1805.14	8	1076.43
Corpus Uteri	35-39 years	48	4646.37	33	4978.55	42	5603.22	22	5621.36	43	5272.69	33	5130.62	27	4142.63	24	3071.56	19	1930.53
Corpus Uteri	40-44 years	75	8999.68	83	7917.49	97	9027.5	97	10286.4	82	10478.3	63	9754.34	62	7698.03	27	4871.78	24	2889.95
Corpus Uteri	45-49 years	222	19336.2	172	14338.1	140	13260.4	129	16063.3	167	17176.2	143	15745.1	124	12796.1	71	9087.87	36	5131.56
Corpus Uteri	50-54 years	501	43603.8	321	24500.4	228	18920	234	19682.2	309	28194.6	246	25892.6	250	24364	146	17368.9	79	8661.71
Corpus Uteri	55-59 years	689	56931.4	436	32353.2	333	24736	343	24359	376	28596.7	349	30614.4	384	32507.2	275	27124.8	179	15042.1
Corpus Uteri	60-64 years	562	46735.8	529	37510.1	424	28352	374	26888.5	354	25928.3	364	25325.4	412	27584.5	334	26294	210	16854.1
Corpus Uteri	65-69 years	383	25380.2	402	26680.7	458	28386.1	448	25675.6	362	22582.6	339	19633.6	340	19454.8	312	21128	219	14854.4
Corpus Uteri	70-74 years	195	12512.5	247	14708.5	262	17957.6	331	19261.7	328	18068.2	246	14125.1	230	12262	229	12276.8	195	9941.26
Corpus Uteri	75-79 years	110	6097.09	140	7670.97	161	9119.3	196	11404	199	11059.4	187	9981.41	148	8001.6	145	6953.43	105	5134.71
Corpus Uteri	80-84 years	37	2408.2	42	2395.55	65	3309.27	84	4148.01	120	5263.48	99	5416.48	84	4482.93	60	3464.03	59	2544.61
Corpus Uteri	85-89 years	10	715.74	5	799.42	19	962.4	28	1450.77	30	1749.13	25	1728.78	24	1751.8	30	1566.23	31	1137.52
Corpus Uteri	90+ years	2	160.98	3	222.33	9	247.13	2	283.14	7	351.1	3	328.73	13	420.93	10	555.51	4	366.95
