# Supplementary material for: Subsequent primary cancer incidence among cancer survivors in the United States, 1975–2019: An age–period–cohort analysis
Source: PLoS Med. 2026 Apr 28;23(4):e1005034. doi: 10.1371/journal.pmed.1005034 (PMC13123941; doi:10.1371/journal.pmed.1005034)
Supplement: S2 Table — Sheet 1: Estimated cohort rate ratio. Sheet 2: Estimated local drift. Sheet 3: Estimated longitudinal age pattern. Sheet 4: Estimated net drift. Sheet 5: Estimated period rate ratio. (XLSX) [file pmed.1005034.s004.xlsx]

## Sheet: Cohort Rate Ratio
Cohort	RateRatio	CILo	CIHi	site	sex	parameter
1885	0.6415	0.424	0.9707	allsites	female	CohortRR
1890	0.7825	0.666	0.9194	allsites	female	CohortRR
1895	0.8028	0.7316	0.881	allsites	female	CohortRR
1900	0.8644	0.8123	0.9199	allsites	female	CohortRR
1905	0.9039	0.8631	0.9467	allsites	female	CohortRR
1910	0.9723	0.9369	1.0091	allsites	female	CohortRR
1915	1	1	1	allsites	female	CohortRR
1920	1.0595	1.0282	1.0918	allsites	female	CohortRR
1925	1.1037	1.0722	1.1361	allsites	female	CohortRR
1930	1.1652	1.132	1.1994	allsites	female	CohortRR
1935	1.1959	1.1616	1.2314	allsites	female	CohortRR
1940	1.1768	1.1425	1.2122	allsites	female	CohortRR
1945	1.1202	1.0869	1.1544	allsites	female	CohortRR
1950	1.0396	1.0071	1.0731	allsites	female	CohortRR
1955	0.9809	0.9477	1.0152	allsites	female	CohortRR
1960	0.9428	0.9075	0.9796	allsites	female	CohortRR
1965	0.844	0.8063	0.8835	allsites	female	CohortRR
1970	0.7818	0.739	0.8271	allsites	female	CohortRR
1975	0.7303	0.6785	0.786	allsites	female	CohortRR
1980	0.6836	0.6213	0.7521	allsites	female	CohortRR
1985	0.6811	0.6005	0.7726	allsites	female	CohortRR
1990	0.5312	0.4395	0.6422	allsites	female	CohortRR
1995	0.4749	0.3606	0.6254	allsites	female	CohortRR
1885	0.7541	0.5406	1.0517	allsites	male	CohortRR
1890	0.7595	0.6557	0.8798	allsites	male	CohortRR
1895	0.7968	0.7338	0.8652	allsites	male	CohortRR
1900	0.8386	0.7942	0.8855	allsites	male	CohortRR
1905	0.9058	0.8706	0.9424	allsites	male	CohortRR
1910	0.9731	0.9427	1.0045	allsites	male	CohortRR
1915	1	1	1	allsites	male	CohortRR
1920	1.0368	1.0105	1.0638	allsites	male	CohortRR
1925	1.0901	1.0635	1.1174	allsites	male	CohortRR
1930	1.0904	1.0639	1.1177	allsites	male	CohortRR
1935	1.0612	1.035	1.0882	allsites	male	CohortRR
1940	1.0042	0.9788	1.0303	allsites	male	CohortRR
1945	0.9518	0.927	0.9773	allsites	male	CohortRR
1950	0.8763	0.8518	0.9015	allsites	male	CohortRR
1955	0.8023	0.7767	0.8288	allsites	male	CohortRR
1960	0.698	0.6711	0.726	allsites	male	CohortRR
1965	0.5855	0.5554	0.6172	allsites	male	CohortRR
1970	0.5291	0.4922	0.5687	allsites	male	CohortRR
1975	0.4829	0.4373	0.5332	allsites	male	CohortRR
1980	0.4676	0.4139	0.5283	allsites	male	CohortRR
1985	0.4346	0.3714	0.5087	allsites	male	CohortRR
1990	0.4142	0.3353	0.5118	allsites	male	CohortRR
1995	0.4431	0.3398	0.5778	allsites	male	CohortRR
1895	0.9406	0.7248	1.2206	bladder	female	CohortRR
1900	0.7191	0.5762	0.8974	bladder	female	CohortRR
1905	0.8251	0.6959	0.9783	bladder	female	CohortRR
1910	0.9177	0.7969	1.0567	bladder	female	CohortRR
1915	1	1	1	bladder	female	CohortRR
1920	1.1362	1.0127	1.2749	bladder	female	CohortRR
1925	1.0431	0.9301	1.1697	bladder	female	CohortRR
1930	1.2132	1.0821	1.3602	bladder	female	CohortRR
1935	1.381	1.2298	1.5508	bladder	female	CohortRR
1940	1.2554	1.1084	1.4219	bladder	female	CohortRR
1945	1.3632	1.1984	1.5507	bladder	female	CohortRR
1950	1.1302	0.972	1.3141	bladder	female	CohortRR
1955	1.1228	0.9322	1.3523	bladder	female	CohortRR
1960	1.0007	0.78	1.2838	bladder	female	CohortRR
1965	1.0264	0.7042	1.4962	bladder	female	CohortRR
1970	1.0978	0.551	2.1875	bladder	female	CohortRR
1975	0.4527	0.1018	2.012	bladder	female	CohortRR
1980	1.4239	0.3149	6.4396	bladder	female	CohortRR
1895	0.6656	0.5432	0.8156	bladder	male	CohortRR
1900	0.8525	0.7529	0.9652	bladder	male	CohortRR
1905	0.8852	0.8065	0.9716	bladder	male	CohortRR
1910	0.9921	0.9205	1.0694	bladder	male	CohortRR
1915	1	1	1	bladder	male	CohortRR
1920	1.0571	0.9936	1.1246	bladder	male	CohortRR
1925	1.1841	1.1158	1.2564	bladder	male	CohortRR
1930	1.2038	1.1337	1.2782	bladder	male	CohortRR
1935	1.2451	1.1712	1.3236	bladder	male	CohortRR
1940	1.2821	1.2036	1.3657	bladder	male	CohortRR
1945	1.275	1.1928	1.363	bladder	male	CohortRR
1950	1.3438	1.2484	1.4464	bladder	male	CohortRR
1955	1.4106	1.2909	1.5413	bladder	male	CohortRR
1960	1.3262	1.175	1.4968	bladder	male	CohortRR
1965	1.1823	0.9703	1.4406	bladder	male	CohortRR
1970	1.4379	1.0597	1.9511	bladder	male	CohortRR
1895	0.8754	0.7265	1.0548	Breast	female	CohortRR
1900	0.933	0.8259	1.0539	Breast	female	CohortRR
1905	0.9752	0.8931	1.0649	Breast	female	CohortRR
1910	1.0143	0.9462	1.0872	Breast	female	CohortRR
1915	1	1	1	Breast	female	CohortRR
1920	1.038	0.9822	1.0971	Breast	female	CohortRR
1925	1.0431	0.989	1.1002	Breast	female	CohortRR
1930	1.0654	1.01	1.1237	Breast	female	CohortRR
1935	1.0538	0.9984	1.1123	Breast	female	CohortRR
1940	0.9988	0.9454	1.0553	Breast	female	CohortRR
1945	0.9359	0.8849	0.9898	Breast	female	CohortRR
1950	0.8628	0.8133	0.9152	Breast	female	CohortRR
1955	0.7824	0.7338	0.8343	Breast	female	CohortRR
1960	0.7345	0.6839	0.7888	Breast	female	CohortRR
1965	0.6553	0.6021	0.7133	Breast	female	CohortRR
1970	0.5745	0.5158	0.6399	Breast	female	CohortRR
1975	0.5042	0.4313	0.5893	Breast	female	CohortRR
1980	0.4523	0.3572	0.5728	Breast	female	CohortRR
1895	0.7699	0.6553	0.9045	CRC	female	CohortRR
1900	0.8655	0.775	0.9667	CRC	female	CohortRR
1905	0.8812	0.8068	0.9626	CRC	female	CohortRR
1910	0.9399	0.8718	1.0134	CRC	female	CohortRR
1915	1	1	1	CRC	female	CohortRR
1920	1.0015	0.937	1.0704	CRC	female	CohortRR
1925	1.0694	1.0016	1.1418	CRC	female	CohortRR
1930	1.1171	1.0442	1.1951	CRC	female	CohortRR
1935	1.1498	1.0707	1.2347	CRC	female	CohortRR
1940	1.0774	0.9972	1.1641	CRC	female	CohortRR
1945	1.1104	1.0237	1.2045	CRC	female	CohortRR
1950	0.9508	0.868	1.0415	CRC	female	CohortRR
1955	0.9465	0.853	1.0503	CRC	female	CohortRR
1960	0.8601	0.76	0.9735	CRC	female	CohortRR
1965	0.7399	0.6307	0.8679	CRC	female	CohortRR
1970	0.7893	0.6363	0.9791	CRC	female	CohortRR
1975	0.6595	0.478	0.91	CRC	female	CohortRR
1980	0.5988	0.3864	0.9278	CRC	female	CohortRR
1895	1.0009	0.8577	1.1679	CRC	male	CohortRR
1900	0.9878	0.8893	1.0971	CRC	male	CohortRR
1905	1.0456	0.968	1.1293	CRC	male	CohortRR
1910	1.0058	0.9429	1.0728	CRC	male	CohortRR
1915	1	1	1	CRC	male	CohortRR
1920	1.0118	0.9575	1.0693	CRC	male	CohortRR
1925	1.0557	0.9998	1.1147	CRC	male	CohortRR
1930	1.0614	1.0034	1.1227	CRC	male	CohortRR
1935	1.0403	0.9807	1.1035	CRC	male	CohortRR
1940	1.0008	0.9406	1.0649	CRC	male	CohortRR
1945	0.9761	0.9143	1.042	CRC	male	CohortRR
1950	0.8807	0.8196	0.9463	CRC	male	CohortRR
1955	0.7872	0.7235	0.8565	CRC	male	CohortRR
1960	0.6813	0.6145	0.7552	CRC	male	CohortRR
1965	0.5875	0.5119	0.6743	CRC	male	CohortRR
1970	0.6122	0.5054	0.7417	CRC	male	CohortRR
1975	0.4728	0.3479	0.6428	CRC	male	CohortRR
1980	0.4677	0.3046	0.7181	CRC	male	CohortRR
1895	0.8113	0.4552	1.446	lung	female	CohortRR
1900	0.9078	0.669	1.2319	lung	female	CohortRR
1905	0.8676	0.7117	1.0575	lung	female	CohortRR
1910	0.9206	0.797	1.0633	lung	female	CohortRR
1915	1	1	1	lung	female	CohortRR
1920	1.0897	0.98	1.2117	lung	female	CohortRR
1925	1.1355	1.0266	1.2559	lung	female	CohortRR
1930	1.2978	1.1767	1.4314	lung	female	CohortRR
1935	1.4402	1.3067	1.5873	lung	female	CohortRR
1940	1.4596	1.3235	1.6097	lung	female	CohortRR
1945	1.4803	1.3392	1.6363	lung	female	CohortRR
1950	1.4452	1.2984	1.6087	lung	female	CohortRR
1955	1.3626	1.2084	1.5365	lung	female	CohortRR
1960	1.4288	1.2446	1.6404	lung	female	CohortRR
1965	1.3277	1.0898	1.6175	lung	female	CohortRR
1970	1.5757	1.1848	2.0957	lung	female	CohortRR
1895	1.1802	0.8558	1.6277	lung	male	CohortRR
1900	1.0131	0.8311	1.2349	lung	male	CohortRR
1905	0.9667	0.8436	1.1076	lung	male	CohortRR
1910	0.9677	0.8706	1.0756	lung	male	CohortRR
1915	1	1	1	lung	male	CohortRR
1920	1.0313	0.9474	1.1226	lung	male	CohortRR
1925	1.0963	1.01	1.1899	lung	male	CohortRR
1930	1.1582	1.0673	1.2568	lung	male	CohortRR
1935	1.1741	1.0803	1.2761	lung	male	CohortRR
1940	1.2366	1.1383	1.3434	lung	male	CohortRR
1945	1.2777	1.1735	1.3912	lung	male	CohortRR
1950	1.2569	1.1461	1.3784	lung	male	CohortRR
1955	1.1462	1.0249	1.2819	lung	male	CohortRR
1960	1.0749	0.927	1.2464	lung	male	CohortRR
1965	0.9594	0.7591	1.2125	lung	male	CohortRR
1970	0.5862	0.3483	0.9867	lung	male	CohortRR
1895	0.8342	0.7268	0.9575	prostate	male	CohortRR
1900	0.8184	0.7452	0.8987	prostate	male	CohortRR
1905	0.9098	0.851	0.9726	prostate	male	CohortRR
1910	0.973	0.9228	1.0259	prostate	male	CohortRR
1915	1	1	1	prostate	male	CohortRR
1920	1.0392	0.9964	1.0839	prostate	male	CohortRR
1925	1.0839	1.0404	1.1293	prostate	male	CohortRR
1930	1.092	1.0474	1.1385	prostate	male	CohortRR
1935	1.0438	0.9995	1.0901	prostate	male	CohortRR
1940	0.9428	0.9006	0.9869	prostate	male	CohortRR
1945	0.8732	0.8315	0.917	prostate	male	CohortRR
1950	0.7776	0.7356	0.8221	prostate	male	CohortRR
1955	0.6832	0.6368	0.733	prostate	male	CohortRR
1960	0.5606	0.5058	0.6214	prostate	male	CohortRR
1965	0.4649	0.3854	0.5607	prostate	male	CohortRR
1970	0.57	0.3851	0.8438	prostate	male	CohortRR
1895	0.5203	0.2933	0.923	skin_melanoma	female	CohortRR
1900	0.6097	0.389	0.9557	skin_melanoma	female	CohortRR
1905	0.6589	0.4969	0.8737	skin_melanoma	female	CohortRR
1910	0.784	0.6348	0.9681	skin_melanoma	female	CohortRR
1915	1	1	1	skin_melanoma	female	CohortRR
1920	1.0231	0.8769	1.1936	skin_melanoma	female	CohortRR
1925	1.0573	0.9146	1.2222	skin_melanoma	female	CohortRR
1930	1.0916	0.9455	1.2603	skin_melanoma	female	CohortRR
1935	1.1592	1.0042	1.3381	skin_melanoma	female	CohortRR
1940	1.1237	0.9722	1.2989	skin_melanoma	female	CohortRR
1945	1.1039	0.9549	1.2762	skin_melanoma	female	CohortRR
1950	1.0156	0.875	1.1788	skin_melanoma	female	CohortRR
1955	0.9969	0.8545	1.163	skin_melanoma	female	CohortRR
1960	1.0169	0.866	1.1942	skin_melanoma	female	CohortRR
1965	0.9981	0.8385	1.1882	skin_melanoma	female	CohortRR
1970	1.0049	0.8295	1.2175	skin_melanoma	female	CohortRR
1975	1.0126	0.8109	1.2646	skin_melanoma	female	CohortRR
1980	1.3336	1.0532	1.6888	skin_melanoma	female	CohortRR
1895	0.943	0.5596	1.5889	skin_melanoma	male	CohortRR
1900	0.9658	0.7175	1.3	skin_melanoma	male	CohortRR
1905	1.1014	0.8958	1.3543	skin_melanoma	male	CohortRR
1910	1.0153	0.8706	1.184	skin_melanoma	male	CohortRR
1915	1	1	1	skin_melanoma	male	CohortRR
1920	1.0119	0.902	1.1353	skin_melanoma	male	CohortRR
1925	1.0934	0.9815	1.218	skin_melanoma	male	CohortRR
1930	1.1736	1.0567	1.3033	skin_melanoma	male	CohortRR
1935	1.1497	1.0349	1.2772	skin_melanoma	male	CohortRR
1940	1.1913	1.072	1.3239	skin_melanoma	male	CohortRR
1945	1.1555	1.0384	1.2858	skin_melanoma	male	CohortRR
1950	1.0432	0.9331	1.1662	skin_melanoma	male	CohortRR
1955	0.985	0.8746	1.1095	skin_melanoma	male	CohortRR
1960	0.9167	0.8038	1.0454	skin_melanoma	male	CohortRR
1965	0.7423	0.6306	0.8738	skin_melanoma	male	CohortRR
1970	0.6676	0.5424	0.8217	skin_melanoma	male	CohortRR
1975	0.7214	0.5494	0.9472	skin_melanoma	male	CohortRR
1980	0.7721	0.5439	1.0959	skin_melanoma	male	CohortRR
1895	0.8854	0.644	1.2175	uterine_corpus	female	CohortRR
1900	1.035	0.8655	1.2377	uterine_corpus	female	CohortRR
1905	1.0341	0.9169	1.1663	uterine_corpus	female	CohortRR
1910	1.0459	0.9546	1.1459	uterine_corpus	female	CohortRR
1915	1	1	1	uterine_corpus	female	CohortRR
1920	1.085	1.01	1.1655	uterine_corpus	female	CohortRR
1925	1.1651	1.0841	1.2521	uterine_corpus	female	CohortRR
1930	1.1646	1.0804	1.2554	uterine_corpus	female	CohortRR
1935	1.1966	1.1081	1.2921	uterine_corpus	female	CohortRR
1940	1.1936	1.1043	1.29	uterine_corpus	female	CohortRR
1945	1.0926	1.01	1.1819	uterine_corpus	female	CohortRR
1950	1.0254	0.9435	1.1144	uterine_corpus	female	CohortRR
1955	0.958	0.8727	1.0516	uterine_corpus	female	CohortRR
1960	0.9708	0.8679	1.0859	uterine_corpus	female	CohortRR
1965	0.882	0.757	1.0276	uterine_corpus	female	CohortRR
1970	0.7447	0.5928	0.9353	uterine_corpus	female	CohortRR
1975	0.9296	0.6926	1.2476	uterine_corpus	female	CohortRR
1980	1.1178	0.7551	1.6548	uterine_corpus	female	CohortRR

## Sheet: Local Drift
Age	PercentperYear	CILo	CIHi	site	sex	parameter
32.5	-1.3326	-1.5387	-1.1261	allsites	female	LocalDrifts
37.5	-1.3825	-1.5376	-1.2271	allsites	female	LocalDrifts
42.5	-1.2797	-1.3983	-1.1609	allsites	female	LocalDrifts
47.5	-1.067	-1.1589	-0.9749	allsites	female	LocalDrifts
52.5	-0.7402	-0.8155	-0.6649	allsites	female	LocalDrifts
57.5	-0.3708	-0.4362	-0.3053	allsites	female	LocalDrifts
62.5	-0.0316	-0.0946	0.0315	allsites	female	LocalDrifts
67.5	0.2998	0.2332	0.3665	allsites	female	LocalDrifts
72.5	0.6298	0.551	0.7088	allsites	female	LocalDrifts
77.5	0.8484	0.7454	0.9516	allsites	female	LocalDrifts
82.5	0.9967	0.8482	1.1454	allsites	female	LocalDrifts
87.5	1.0237	0.7773	1.2708	allsites	female	LocalDrifts
32.5	-2.0821	-2.3455	-1.8179	allsites	male	LocalDrifts
37.5	-2.1165	-2.3208	-1.9117	allsites	male	LocalDrifts
42.5	-2.0689	-2.2282	-1.9093	allsites	male	LocalDrifts
47.5	-1.8414	-1.9581	-1.7245	allsites	male	LocalDrifts
52.5	-1.4955	-1.582	-1.409	allsites	male	LocalDrifts
57.5	-1.011	-1.0785	-0.9434	allsites	male	LocalDrifts
62.5	-0.5781	-0.637	-0.5192	allsites	male	LocalDrifts
67.5	-0.2191	-0.2772	-0.1609	allsites	male	LocalDrifts
72.5	0.1541	0.0872	0.2211	allsites	male	LocalDrifts
77.5	0.5046	0.4161	0.5933	allsites	male	LocalDrifts
82.5	0.7924	0.662	0.923	allsites	male	LocalDrifts
87.5	0.9747	0.7515	1.1985	allsites	male	LocalDrifts
37.5	-0.9789	-3.5152	1.624	bladder	female	LocalDrifts
42.5	-1.8341	-3.9196	0.2968	bladder	female	LocalDrifts
47.5	-0.6438	-1.6629	0.3858	bladder	female	LocalDrifts
52.5	-0.3863	-0.9714	0.2022	bladder	female	LocalDrifts
57.5	-0.1472	-0.5514	0.2586	bladder	female	LocalDrifts
62.5	0.3395	0.0178	0.6621	bladder	female	LocalDrifts
67.5	0.7504	0.4578	1.0439	bladder	female	LocalDrifts
72.5	1.2274	0.9182	1.5375	bladder	female	LocalDrifts
77.5	1.4689	1.0891	1.8501	bladder	female	LocalDrifts
82.5	1.2706	0.8177	1.7256	bladder	female	LocalDrifts
87.5	1.6081	0.7929	2.43	bladder	female	LocalDrifts
37.5	-2.0885	-5.0676	0.984	bladder	male	LocalDrifts
42.5	-0.2682	-1.2133	0.686	bladder	male	LocalDrifts
47.5	0.2417	-0.2299	0.7155	bladder	male	LocalDrifts
52.5	0.1939	-0.11	0.4987	bladder	male	LocalDrifts
57.5	0.5603	0.3623	0.7587	bladder	male	LocalDrifts
62.5	0.772	0.6165	0.9277	bladder	male	LocalDrifts
67.5	0.7961	0.6527	0.9397	bladder	male	LocalDrifts
72.5	0.9368	0.7776	1.0962	bladder	male	LocalDrifts
77.5	1.0763	0.8734	1.2795	bladder	male	LocalDrifts
82.5	1.4049	1.0901	1.7207	bladder	male	LocalDrifts
87.5	1.3311	0.8398	1.8248	bladder	male	LocalDrifts
32.5	-1.7622	-2.2836	-1.2379	Breast	female	LocalDrifts
37.5	-1.985	-2.3412	-1.6275	Breast	female	LocalDrifts
42.5	-1.8107	-2.0489	-1.572	Breast	female	LocalDrifts
47.5	-1.5509	-1.7207	-1.3808	Breast	female	LocalDrifts
52.5	-1.2313	-1.3683	-1.0942	Breast	female	LocalDrifts
57.5	-0.9247	-1.046	-0.8032	Breast	female	LocalDrifts
62.5	-0.6041	-0.7232	-0.4849	Breast	female	LocalDrifts
67.5	-0.3037	-0.4312	-0.1761	Breast	female	LocalDrifts
72.5	-0.0266	-0.1791	0.1261	Breast	female	LocalDrifts
77.5	0.2155	0.0132	0.4182	Breast	female	LocalDrifts
82.5	0.4335	0.1367	0.7312	Breast	female	LocalDrifts
87.5	0.3146	-0.1455	0.7768	Breast	female	LocalDrifts
32.5	-1.9819	-3.0868	-0.8644	CRC	female	LocalDrifts
37.5	-1.4991	-2.2025	-0.7906	CRC	female	LocalDrifts
42.5	-1.3471	-1.8555	-0.8361	CRC	female	LocalDrifts
47.5	-1.1012	-1.4551	-0.7461	CRC	female	LocalDrifts
52.5	-0.9197	-1.1872	-0.6514	CRC	female	LocalDrifts
57.5	-0.443	-0.6594	-0.2262	CRC	female	LocalDrifts
62.5	-0.1122	-0.3023	0.0783	CRC	female	LocalDrifts
67.5	0.1931	0.013	0.3736	CRC	female	LocalDrifts
72.5	0.5758	0.3887	0.7633	CRC	female	LocalDrifts
77.5	0.6979	0.4832	0.913	CRC	female	LocalDrifts
82.5	0.9445	0.6653	1.2244	CRC	female	LocalDrifts
87.5	1.2935	0.818	1.7712	CRC	female	LocalDrifts
32.5	-1.7482	-2.6667	-0.821	CRC	male	LocalDrifts
37.5	-2.0576	-2.7289	-1.3817	CRC	male	LocalDrifts
42.5	-1.9475	-2.4182	-1.4746	CRC	male	LocalDrifts
47.5	-1.6199	-1.9291	-1.3096	CRC	male	LocalDrifts
52.5	-1.4428	-1.6694	-1.2157	CRC	male	LocalDrifts
57.5	-0.9619	-1.1386	-0.7849	CRC	male	LocalDrifts
62.5	-0.5283	-0.6804	-0.376	CRC	male	LocalDrifts
67.5	-0.2133	-0.3584	-0.068	CRC	male	LocalDrifts
72.5	-0.0544	-0.2108	0.1023	CRC	male	LocalDrifts
77.5	0.0664	-0.1262	0.2594	CRC	male	LocalDrifts
82.5	0.1319	-0.1301	0.3946	CRC	male	LocalDrifts
87.5	0.4985	0.0378	0.9613	CRC	male	LocalDrifts
32.5	0.9306	-1.2203	3.1284	lung	female	LocalDrifts
37.5	0.4222	-0.8315	1.6916	lung	female	LocalDrifts
42.5	0.111	-0.6031	0.8302	lung	female	LocalDrifts
47.5	0.1356	-0.3119	0.5851	lung	female	LocalDrifts
52.5	0.2648	-0.0471	0.5777	lung	female	LocalDrifts
57.5	0.6265	0.3946	0.8589	lung	female	LocalDrifts
62.5	0.915	0.7028	1.1277	lung	female	LocalDrifts
67.5	1.2758	1.048	1.5041	lung	female	LocalDrifts
72.5	1.4857	1.1851	1.7872	lung	female	LocalDrifts
77.5	1.4213	0.9585	1.8863	lung	female	LocalDrifts
82.5	1.3675	0.5156	2.2267	lung	female	LocalDrifts
87.5	2.6444	0.0291	5.3281	lung	female	LocalDrifts
37.5	-1.9588	-4.1022	0.2325	lung	male	LocalDrifts
42.5	-1.4638	-2.6602	-0.2528	lung	male	LocalDrifts
47.5	-1.2319	-1.9695	-0.4886	lung	male	LocalDrifts
52.5	-0.2627	-0.6235	0.0994	lung	male	LocalDrifts
57.5	0.1827	-0.0577	0.4236	lung	male	LocalDrifts
62.5	0.505	0.314	0.6964	lung	male	LocalDrifts
67.5	0.7403	0.5582	0.9227	lung	male	LocalDrifts
72.5	0.7657	0.5463	0.9857	lung	male	LocalDrifts
77.5	0.6125	0.3013	0.9246	lung	male	LocalDrifts
82.5	0.2322	-0.2588	0.7257	lung	male	LocalDrifts
87.5	-0.0237	-0.9462	0.9075	lung	male	LocalDrifts
42.5	-1.5757	-3.0409	-0.0884	prostate	male	LocalDrifts
47.5	-2.082	-2.6541	-1.5065	prostate	male	LocalDrifts
52.5	-2.1195	-2.4116	-1.8265	prostate	male	LocalDrifts
57.5	-1.5581	-1.7378	-1.378	prostate	male	LocalDrifts
62.5	-0.9861	-1.1204	-0.8516	prostate	male	LocalDrifts
67.5	-0.5105	-0.6275	-0.3934	prostate	male	LocalDrifts
72.5	-0.0411	-0.164	0.0819	prostate	male	LocalDrifts
77.5	0.4309	0.2732	0.5888	prostate	male	LocalDrifts
82.5	0.7287	0.5029	0.955	prostate	male	LocalDrifts
87.5	0.9218	0.5363	1.3087	prostate	male	LocalDrifts
32.5	0.3728	-0.1149	0.8629	skin_melanoma	female	LocalDrifts
37.5	0.1355	-0.2365	0.5089	skin_melanoma	female	LocalDrifts
42.5	-0.3581	-0.6903	-0.0248	skin_melanoma	female	LocalDrifts
47.5	-0.3599	-0.6466	-0.0724	skin_melanoma	female	LocalDrifts
52.5	-0.2815	-0.5444	-0.018	skin_melanoma	female	LocalDrifts
57.5	-0.1312	-0.389	0.1274	skin_melanoma	female	LocalDrifts
62.5	0.027	-0.253	0.3078	skin_melanoma	female	LocalDrifts
67.5	0.5387	0.2024	0.8762	skin_melanoma	female	LocalDrifts
72.5	1.1752	0.7309	1.6214	skin_melanoma	female	LocalDrifts
77.5	1.6327	0.9421	2.328	skin_melanoma	female	LocalDrifts
82.5	2.0758	1.143	3.0172	skin_melanoma	female	LocalDrifts
87.5	1.5662	0.349	2.7981	skin_melanoma	female	LocalDrifts
32.5	-1.3861	-2.2481	-0.5165	skin_melanoma	male	LocalDrifts
37.5	-1.4309	-1.9791	-0.8798	skin_melanoma	male	LocalDrifts
42.5	-1.5268	-1.9412	-1.1107	skin_melanoma	male	LocalDrifts
47.5	-1.4075	-1.7189	-1.0952	skin_melanoma	male	LocalDrifts
52.5	-0.9066	-1.1507	-0.6619	skin_melanoma	male	LocalDrifts
57.5	-0.3125	-0.5211	-0.1034	skin_melanoma	male	LocalDrifts
62.5	0.0522	-0.1597	0.2646	skin_melanoma	male	LocalDrifts
67.5	0.3067	0.0646	0.5494	skin_melanoma	male	LocalDrifts
72.5	0.3669	0.0519	0.6828	skin_melanoma	male	LocalDrifts
77.5	0.45	-0.0043	0.9064	skin_melanoma	male	LocalDrifts
82.5	0.4542	-0.3182	1.2325	skin_melanoma	male	LocalDrifts
87.5	-0.0995	-1.2487	1.063	skin_melanoma	male	LocalDrifts
32.5	0.3242	-0.6114	1.2686	uterine_corpus	female	LocalDrifts
37.5	-0.4886	-1.134	0.1611	uterine_corpus	female	LocalDrifts
42.5	-0.9647	-1.4436	-0.4835	uterine_corpus	female	LocalDrifts
47.5	-1.077	-1.4304	-0.7223	uterine_corpus	female	LocalDrifts
52.5	-0.7492	-0.9891	-0.5087	uterine_corpus	female	LocalDrifts
57.5	-0.4581	-0.6379	-0.2779	uterine_corpus	female	LocalDrifts
62.5	-0.1483	-0.3112	0.0149	uterine_corpus	female	LocalDrifts
67.5	0.1347	-0.04	0.3098	uterine_corpus	female	LocalDrifts
72.5	0.3493	0.1331	0.5659	uterine_corpus	female	LocalDrifts
77.5	0.4596	0.158	0.7621	uterine_corpus	female	LocalDrifts
82.5	0.6131	0.1201	1.1085	uterine_corpus	female	LocalDrifts
87.5	0.8184	-0.0957	1.7408	uterine_corpus	female	LocalDrifts

## Sheet: Longitudinal Age Pattern
Age	Rate	CILo	CIHi	site	sex	parameter
2.5	366.817	298.111	451.359	allsites	female	LongAge
7.5	441.303	349.467	557.271	allsites	female	LongAge
12.5	635.207	537.095	751.24	allsites	female	LongAge
17.5	614.303	544.475	693.085	allsites	female	LongAge
22.5	597.73	546.627	653.609	allsites	female	LongAge
27.5	651.329	610.506	694.881	allsites	female	LongAge
32.5	803.88	764.842	844.911	allsites	female	LongAge
37.5	915.737	878.47	954.585	allsites	female	LongAge
42.5	1040.37	1003.7	1078.38	allsites	female	LongAge
47.5	1124.79	1088.64	1162.14	allsites	female	LongAge
52.5	1249.28	1211.53	1288.21	allsites	female	LongAge
57.5	1433.8	1392.29	1476.56	allsites	female	LongAge
62.5	1603.73	1560.86	1647.77	allsites	female	LongAge
67.5	1784.89	1737.91	1833.13	allsites	female	LongAge
72.5	1922.56	1871.26	1975.27	allsites	female	LongAge
77.5	1979.67	1923.67	2037.31	allsites	female	LongAge
82.5	2001.81	1936.17	2069.68	allsites	female	LongAge
87.5	1970	1882.59	2061.48	allsites	female	LongAge
92.5	1814.01	1678.41	1960.57	allsites	female	LongAge
2.5	377.3	300.92	473.066	allsites	male	LongAge
7.5	432.439	338.466	552.503	allsites	male	LongAge
12.5	616.727	506.086	751.558	allsites	male	LongAge
17.5	607.46	525.682	701.96	allsites	male	LongAge
22.5	717.744	649.725	792.884	allsites	male	LongAge
27.5	828.761	768.944	893.23	allsites	male	LongAge
32.5	995.464	937.506	1057.01	allsites	male	LongAge
37.5	1227.51	1168.28	1289.74	allsites	male	LongAge
42.5	1438.9	1380.1	1500.22	allsites	male	LongAge
47.5	1704.28	1646.5	1764.09	allsites	male	LongAge
52.5	1830.06	1777.27	1884.42	allsites	male	LongAge
57.5	2019.84	1967.52	2073.56	allsites	male	LongAge
62.5	2209.53	2157.92	2262.37	allsites	male	LongAge
67.5	2469.88	2414.49	2526.53	allsites	male	LongAge
72.5	2713.18	2652.75	2775	allsites	male	LongAge
77.5	2945.16	2877.04	3014.89	allsites	male	LongAge
82.5	3087.32	3000.44	3176.72	allsites	male	LongAge
87.5	3152.64	3025.25	3285.4	allsites	male	LongAge
92.5	3203.96	2966.66	3460.24	allsites	male	LongAge
37.5	831.222	612.516	1128.02	bladder	female	LongAge
42.5	838.086	666.88	1053.24	bladder	female	LongAge
47.5	1101.17	926.419	1308.87	bladder	female	LongAge
52.5	1391.1	1208.57	1601.19	bladder	female	LongAge
57.5	1562.11	1377.99	1770.84	bladder	female	LongAge
62.5	1766.53	1580.82	1974.05	bladder	female	LongAge
67.5	2077.1	1869.92	2307.23	bladder	female	LongAge
72.5	2175.47	1958.18	2416.87	bladder	female	LongAge
77.5	2422.02	2171.82	2701.04	bladder	female	LongAge
82.5	2615.67	2322.77	2945.51	bladder	female	LongAge
87.5	2686.1	2308.43	3125.56	bladder	female	LongAge
92.5	2565.72	2034.39	3235.82	bladder	female	LongAge
37.5	660.894	548.501	796.317	bladder	male	LongAge
42.5	922.732	812.647	1047.73	bladder	male	LongAge
47.5	1263.34	1151.15	1386.46	bladder	male	LongAge
52.5	1622.78	1505.8	1748.84	bladder	male	LongAge
57.5	2029.5	1901.21	2166.45	bladder	male	LongAge
62.5	2498.25	2358.45	2646.33	bladder	male	LongAge
67.5	2999.64	2838.71	3169.71	bladder	male	LongAge
72.5	3573.3	3384.21	3772.96	bladder	male	LongAge
77.5	3765.26	3556.08	3986.75	bladder	male	LongAge
82.5	3935.09	3685.43	4201.67	bladder	male	LongAge
87.5	4043.22	3705.18	4412.1	bladder	male	LongAge
92.5	4247.13	3657.13	4932.32	bladder	male	LongAge
22.5	1929.65	1343.63	2771.27	Breast	female	LongAge
27.5	1652.73	1416.26	1928.68	Breast	female	LongAge
32.5	1496.97	1359.13	1648.79	Breast	female	LongAge
37.5	1358.16	1260.4	1463.51	Breast	female	LongAge
42.5	1347.04	1263.86	1435.71	Breast	female	LongAge
47.5	1329.68	1254.04	1409.89	Breast	female	LongAge
52.5	1413.86	1336.72	1495.45	Breast	female	LongAge
57.5	1575.24	1492.1	1663	Breast	female	LongAge
62.5	1684.6	1601.39	1772.13	Breast	female	LongAge
67.5	1788.44	1701.9	1879.37	Breast	female	LongAge
72.5	1869.17	1777.95	1965.08	Breast	female	LongAge
77.5	1858.07	1761.24	1960.23	Breast	female	LongAge
82.5	1813.88	1701	1934.24	Breast	female	LongAge
87.5	1756.87	1604.65	1923.53	Breast	female	LongAge
92.5	1658.97	1414.19	1946.12	Breast	female	LongAge
27.5	1242.2	919.122	1678.84	CRC	female	LongAge
32.5	1009.83	807.997	1262.07	CRC	female	LongAge
37.5	1158.17	990.657	1354.01	CRC	female	LongAge
42.5	1112.64	986.558	1254.84	CRC	female	LongAge
47.5	1082.43	979.032	1196.75	CRC	female	LongAge
52.5	1336.01	1233.14	1447.45	CRC	female	LongAge
57.5	1434.07	1332.41	1543.48	CRC	female	LongAge
62.5	1624.71	1523.92	1732.16	CRC	female	LongAge
67.5	1785.8	1680.31	1897.92	CRC	female	LongAge
72.5	1977.79	1864.22	2098.29	CRC	female	LongAge
77.5	1975.7	1857.14	2101.82	CRC	female	LongAge
82.5	2004.99	1869.45	2150.36	CRC	female	LongAge
87.5	1991.5	1819.7	2179.53	CRC	female	LongAge
92.5	1690.63	1446.32	1976.21	CRC	female	LongAge
27.5	1470.07	1079.91	2001.2	CRC	male	LongAge
32.5	1709.03	1413.81	2065.9	CRC	male	LongAge
37.5	1374.73	1186.71	1592.54	CRC	male	LongAge
42.5	1430.57	1284.4	1593.37	CRC	male	LongAge
47.5	1544.43	1420.62	1679.02	CRC	male	LongAge
52.5	1762.51	1648.71	1884.18	CRC	male	LongAge
57.5	2034.65	1917.23	2159.26	CRC	male	LongAge
62.5	2313.84	2197.15	2436.72	CRC	male	LongAge
67.5	2744.28	2613.27	2881.85	CRC	male	LongAge
72.5	2977.59	2835.46	3126.84	CRC	male	LongAge
77.5	3163.37	3001.52	3333.94	CRC	male	LongAge
82.5	3176.42	2980.82	3384.86	CRC	male	LongAge
87.5	3182.25	2897.38	3495.14	CRC	male	LongAge
92.5	2917.74	2431.59	3501.08	CRC	male	LongAge
32.5	509.093	344.109	753.18	lung	female	LongAge
37.5	751.905	579.981	974.793	lung	female	LongAge
42.5	1149.17	977.141	1351.49	lung	female	LongAge
47.5	1369.19	1205.67	1554.89	lung	female	LongAge
52.5	1463.38	1309.8	1634.98	lung	female	LongAge
57.5	1884.29	1701.96	2086.16	lung	female	LongAge
62.5	2022	1839.43	2222.68	lung	female	LongAge
67.5	2272.93	2075.8	2488.77	lung	female	LongAge
72.5	2303.72	2099.52	2527.78	lung	female	LongAge
77.5	2330.41	2116.33	2566.14	lung	female	LongAge
82.5	2148.99	1922.42	2402.27	lung	female	LongAge
87.5	2073.73	1767.83	2432.55	lung	female	LongAge
92.5	1696.71	1209.08	2381.01	lung	female	LongAge
37.5	1187.27	911.771	1546.01	lung	male	LongAge
42.5	1163.54	974.36	1389.46	lung	male	LongAge
47.5	1605.08	1423.47	1809.86	lung	male	LongAge
52.5	1983.77	1801.81	2184.09	lung	male	LongAge
57.5	2389.46	2195.16	2600.96	lung	male	LongAge
62.5	2930.11	2719.42	3157.13	lung	male	LongAge
67.5	3275.1	3046.65	3520.69	lung	male	LongAge
72.5	3431.9	3186.48	3696.22	lung	male	LongAge
77.5	3350.11	3090.46	3631.59	lung	male	LongAge
82.5	3279.08	2963.29	3628.53	lung	male	LongAge
87.5	2773.56	2351.57	3271.29	lung	male	LongAge
92.5	3337.93	2430.11	4584.89	lung	male	LongAge
42.5	745.408	574.238	967.602	prostate	male	LongAge
47.5	1015.07	911.221	1130.75	prostate	male	LongAge
52.5	1124.38	1053.47	1200.06	prostate	male	LongAge
57.5	1351.66	1284.83	1421.97	prostate	male	LongAge
62.5	1543.86	1478.33	1612.29	prostate	male	LongAge
67.5	1808.45	1738.09	1881.66	prostate	male	LongAge
72.5	1999.97	1925.67	2077.13	prostate	male	LongAge
77.5	2199.99	2119.62	2283.4	prostate	male	LongAge
82.5	2276.99	2170.28	2388.96	prostate	male	LongAge
87.5	2276.51	2114.31	2451.15	prostate	male	LongAge
92.5	2362.97	2035.01	2743.77	prostate	male	LongAge
17.5	381.572	257.704	564.979	skin_melanoma	female	LongAge
22.5	497.904	394.588	628.272	skin_melanoma	female	LongAge
27.5	498.13	409.709	605.633	skin_melanoma	female	LongAge
32.5	705.795	595.282	836.824	skin_melanoma	female	LongAge
37.5	754.812	640.781	889.134	skin_melanoma	female	LongAge
42.5	989.459	846.905	1156.01	skin_melanoma	female	LongAge
47.5	1095.51	941.17	1275.15	skin_melanoma	female	LongAge
52.5	1298.8	1120.47	1505.52	skin_melanoma	female	LongAge
57.5	1537.33	1328.59	1778.87	skin_melanoma	female	LongAge
62.5	1813.32	1574.97	2087.73	skin_melanoma	female	LongAge
67.5	2069.66	1801.67	2377.5	skin_melanoma	female	LongAge
72.5	2268.63	1975.18	2605.69	skin_melanoma	female	LongAge
77.5	2534.47	2189.98	2933.16	skin_melanoma	female	LongAge
82.5	2603.23	2213.09	3062.15	skin_melanoma	female	LongAge
87.5	2842.92	2333.1	3464.15	skin_melanoma	female	LongAge
92.5	3410.61	2599.67	4474.51	skin_melanoma	female	LongAge
27.5	619.873	501.834	765.677	skin_melanoma	male	LongAge
32.5	809.387	688.327	951.739	skin_melanoma	male	LongAge
37.5	988.13	859.52	1135.98	skin_melanoma	male	LongAge
42.5	1176.92	1035.8	1337.27	skin_melanoma	male	LongAge
47.5	1549.26	1376.49	1743.72	skin_melanoma	male	LongAge
52.5	1851.43	1654.11	2072.28	skin_melanoma	male	LongAge
57.5	2272.63	2039.38	2532.56	skin_melanoma	male	LongAge
62.5	2692.94	2427.11	2987.88	skin_melanoma	male	LongAge
67.5	3117.73	2815.87	3451.94	skin_melanoma	male	LongAge
72.5	3623.46	3275.21	4008.74	skin_melanoma	male	LongAge
77.5	4057.17	3655.3	4503.22	skin_melanoma	male	LongAge
82.5	4278.01	3808.48	4805.44	skin_melanoma	male	LongAge
87.5	4530.78	3907.25	5253.82	skin_melanoma	male	LongAge
92.5	4154.57	3244.07	5320.6	skin_melanoma	male	LongAge
27.5	607.357	416.906	884.809	uterine_corpus	female	LongAge
32.5	674.809	549.332	828.949	uterine_corpus	female	LongAge
37.5	750.101	645.473	871.688	uterine_corpus	female	LongAge
42.5	839.839	751.739	938.264	uterine_corpus	female	LongAge
47.5	933.029	852.922	1020.66	uterine_corpus	female	LongAge
52.5	1008.58	933.663	1089.51	uterine_corpus	female	LongAge
57.5	1129.18	1050.91	1213.28	uterine_corpus	female	LongAge
62.5	1246.87	1170.9	1327.77	uterine_corpus	female	LongAge
67.5	1450.4	1359.86	1546.98	uterine_corpus	female	LongAge
72.5	1566.16	1461.28	1678.57	uterine_corpus	female	LongAge
77.5	1691.23	1564.36	1828.38	uterine_corpus	female	LongAge
82.5	1838.48	1664.17	2031.04	uterine_corpus	female	LongAge
87.5	1684.18	1428.89	1985.09	uterine_corpus	female	LongAge
92.5	2070.68	1515.2	2829.81	uterine_corpus	female	LongAge

## Sheet: Net Drift
NetDriftyear	CILo	CIHi	site	sex	parameter
-0.6258	-0.7568	-0.4946	allsites	female	NetDrift
-0.9481	-1.0878	-0.8083	allsites	male	NetDrift
0.3555	-0.0667	0.7796	bladder	female	NetDrift
0.53	0.2416	0.8193	bladder	male	NetDrift
-0.8521	-1.0623	-0.6415	Breast	female	NetDrift
-0.342	-0.5872	-0.0963	CRC	female	NetDrift
-0.7949	-0.9973	-0.5921	CRC	male	NetDrift
1.1889	0.5325	1.8496	lung	female	NetDrift
-0.0261	-0.3855	0.3346	lung	male	NetDrift
-0.5536	-0.7442	-0.3627	prostate	male	NetDrift
0.4287	0.1353	0.7229	skin_melanoma	female	NetDrift
-0.3992	-0.6962	-0.1013	skin_melanoma	male	NetDrift
-0.0058	-0.2557	0.2448	uterine_corpus	female	NetDrift

## Sheet: Period Rate Ratio
RateRatio	Period	CILo	CIHi	site	sex	parameter
1.0109	1982.5	0.9844	1.0381	allsites	female	PeriodRR
0.966	1987.5	0.9395	0.9932	allsites	female	PeriodRR
0.9364	1992.5	0.9079	0.9657	allsites	female	PeriodRR
0.9083	1997.5	0.8773	0.9405	allsites	female	PeriodRR
0.8752	2002.5	0.8414	0.9105	allsites	female	PeriodRR
0.8369	2007.5	0.8003	0.8751	allsites	female	PeriodRR
0.8113	2012.5	0.7717	0.853	allsites	female	PeriodRR
0.8047	2017.5	0.7606	0.8514	allsites	female	PeriodRR
0.9386	1982.5	0.9129	0.9651	allsites	male	PeriodRR
0.8797	1987.5	0.8544	0.9056	allsites	male	PeriodRR
0.756	1992.5	0.7322	0.7805	allsites	male	PeriodRR
0.7209	1997.5	0.695	0.7477	allsites	male	PeriodRR
0.6929	2002.5	0.6648	0.7223	allsites	male	PeriodRR
0.6765	2007.5	0.6454	0.709	allsites	male	PeriodRR
0.6883	2012.5	0.6528	0.7258	allsites	male	PeriodRR
0.7198	2017.5	0.6783	0.7638	allsites	male	PeriodRR
1.0448	1982.5	0.925	1.1801	bladder	female	PeriodRR
1.0455	1987.5	0.9241	1.1827	bladder	female	PeriodRR
1.0771	1992.5	0.9474	1.2244	bladder	female	PeriodRR
1.1179	1997.5	0.9772	1.2789	bladder	female	PeriodRR
1.1095	2002.5	0.9594	1.283	bladder	female	PeriodRR
1.1708	2007.5	1.0009	1.3696	bladder	female	PeriodRR
1.1619	2012.5	0.9785	1.3797	bladder	female	PeriodRR
1.1302	2017.5	0.9326	1.3698	bladder	female	PeriodRR
0.9273	1982.5	0.8677	0.9911	bladder	male	PeriodRR
0.9854	1987.5	0.9206	1.0547	bladder	male	PeriodRR
0.9314	1992.5	0.8649	1.003	bladder	male	PeriodRR
1.0317	1997.5	0.9515	1.1186	bladder	male	PeriodRR
1.0531	2002.5	0.9628	1.152	bladder	male	PeriodRR
1.0821	2007.5	0.9795	1.1955	bladder	male	PeriodRR
1.0977	2012.5	0.9826	1.2262	bladder	male	PeriodRR
1.2122	2017.5	1.0726	1.3701	bladder	male	PeriodRR
1.0257	1982.5	0.9766	1.0773	Breast	female	PeriodRR
1.0099	1987.5	0.9616	1.0606	Breast	female	PeriodRR
1.0137	1992.5	0.9615	1.0687	Breast	female	PeriodRR
1.0041	1997.5	0.9472	1.0645	Breast	female	PeriodRR
0.9649	2002.5	0.9037	1.0303	Breast	female	PeriodRR
0.8614	2007.5	0.7998	0.9278	Breast	female	PeriodRR
0.7736	2012.5	0.7117	0.8408	Breast	female	PeriodRR
0.7129	2017.5	0.6493	0.7827	Breast	female	PeriodRR
1.0267	1982.5	0.9614	1.0964	CRC	female	PeriodRR
0.9866	1987.5	0.9218	1.056	CRC	female	PeriodRR
0.9125	1992.5	0.8477	0.9823	CRC	female	PeriodRR
0.8759	1997.5	0.8089	0.9485	CRC	female	PeriodRR
0.8593	2002.5	0.7884	0.9367	CRC	female	PeriodRR
0.872	2007.5	0.7939	0.9577	CRC	female	PeriodRR
0.8893	2012.5	0.8021	0.986	CRC	female	PeriodRR
0.9301	2017.5	0.8305	1.0418	CRC	female	PeriodRR
0.9819	1982.5	0.9285	1.0383	CRC	male	PeriodRR
0.9243	1987.5	0.8733	0.9783	CRC	male	PeriodRR
0.8811	1992.5	0.8286	0.9368	CRC	male	PeriodRR
0.8294	1997.5	0.7762	0.8862	CRC	male	PeriodRR
0.7983	2002.5	0.7432	0.8576	CRC	male	PeriodRR
0.7732	2007.5	0.7152	0.8359	CRC	male	PeriodRR
0.7415	2012.5	0.6809	0.8076	CRC	male	PeriodRR
0.7602	2017.5	0.692	0.8352	CRC	male	PeriodRR
1.1592	1982.5	1.0342	1.2993	lung	female	PeriodRR
1.0993	1987.5	0.9713	1.2441	lung	female	PeriodRR
1.142	1992.5	0.9934	1.313	lung	female	PeriodRR
1.224	1997.5	1.0425	1.437	lung	female	PeriodRR
1.3458	2002.5	1.1182	1.6197	lung	female	PeriodRR
1.4244	2007.5	1.1527	1.7602	lung	female	PeriodRR
1.6109	2012.5	1.2677	2.047	lung	female	PeriodRR
1.5984	2017.5	1.2221	2.0905	lung	female	PeriodRR
1.094	1982.5	1.0052	1.1905	lung	male	PeriodRR
1.0985	1987.5	1.0057	1.2	lung	male	PeriodRR
1.136	1992.5	1.033	1.2494	lung	male	PeriodRR
1.0706	1997.5	0.9639	1.1892	lung	male	PeriodRR
1.0822	2002.5	0.9643	1.2145	lung	male	PeriodRR
1.1254	2007.5	0.9919	1.2769	lung	male	PeriodRR
1.0314	2012.5	0.8967	1.1864	lung	male	PeriodRR
1.0249	2017.5	0.8799	1.1938	lung	male	PeriodRR
0.9854	1982.5	0.9247	1.0501	prostate	male	PeriodRR
0.9723	1987.5	0.9144	1.0338	prostate	male	PeriodRR
0.9193	1992.5	0.8648	0.9773	prostate	male	PeriodRR
0.9022	1997.5	0.8452	0.9629	prostate	male	PeriodRR
0.8965	2002.5	0.8367	0.9606	prostate	male	PeriodRR
0.8498	2007.5	0.7894	0.9148	prostate	male	PeriodRR
0.8126	2012.5	0.7503	0.88	prostate	male	PeriodRR
0.8202	2017.5	0.7526	0.8939	prostate	male	PeriodRR
1.1008	1982.5	0.9854	1.2296	skin_melanoma	female	PeriodRR
0.9948	1987.5	0.8913	1.1104	skin_melanoma	female	PeriodRR
1.0899	1992.5	0.9762	1.2167	skin_melanoma	female	PeriodRR
1.1085	1997.5	0.9918	1.2389	skin_melanoma	female	PeriodRR
1.0681	2002.5	0.9508	1.1998	skin_melanoma	female	PeriodRR
1.1584	2007.5	1.0263	1.3076	skin_melanoma	female	PeriodRR
1.2044	2012.5	1.0583	1.3707	skin_melanoma	female	PeriodRR
1.1999	2017.5	1.0411	1.3831	skin_melanoma	female	PeriodRR
1.002	1982.5	0.9056	1.1085	skin_melanoma	male	PeriodRR
1.0194	1987.5	0.9249	1.1236	skin_melanoma	male	PeriodRR
0.9088	1992.5	0.8229	1.0036	skin_melanoma	male	PeriodRR
0.8764	1997.5	0.7912	0.9708	skin_melanoma	male	PeriodRR
0.891	2002.5	0.7998	0.9926	skin_melanoma	male	PeriodRR
0.8899	2007.5	0.7932	0.9985	skin_melanoma	male	PeriodRR
0.8731	2012.5	0.7707	0.9891	skin_melanoma	male	PeriodRR
0.8835	2017.5	0.7703	1.0133	skin_melanoma	male	PeriodRR
1.0584	1982.5	0.9961	1.1246	uterine_corpus	female	PeriodRR
1.0365	1987.5	0.9706	1.1068	uterine_corpus	female	PeriodRR
1.0122	1992.5	0.9432	1.0862	uterine_corpus	female	PeriodRR
1.0006	1997.5	0.9268	1.0802	uterine_corpus	female	PeriodRR
0.9636	2002.5	0.885	1.0493	uterine_corpus	female	PeriodRR
1.0436	2007.5	0.9521	1.1439	uterine_corpus	female	PeriodRR
0.9689	2012.5	0.8759	1.0718	uterine_corpus	female	PeriodRR
1.0734	2017.5	0.9605	1.1995	uterine_corpus	female	PeriodRR
